# Supplementary material for: Association of Vitamin D Receptor Gene Polymorphisms with Serum 25-Hydroxyvitamin D Levels in Lithuanian Adults with Atopic Dermatitis: A Case—Control Study
Source: Int J Mol Sci. 2026 May 9;27(10):4217. doi: 10.3390/ijms27104217 (PMC13207046; doi:10.3390/ijms27104217)
Supplement: Supplementary file 1 [file ijms-27-04217-s001.zip]

Archive with 12 entries (11 files):
- Supplementary Files/
- __MACOSX/._Supplementary Files
- Supplementary Files/.DS_Store
- __MACOSX/Supplementary Files/._.DS_Store
- Supplementary Files/Consent Form for genetics  (Lithuanian).pdf
- __MACOSX/Supplementary Files/._Consent Form for genetics  (Lithuanian).pdf
- Supplementary Files/Consent Form for genetics - English.pdf
- __MACOSX/Supplementary Files/._Consent Form for genetics - English.pdf
- Supplementary Files/General Consent Form (Lithuanian) docx.pdf
- __MACOSX/Supplementary Files/._General Consent Form (Lithuanian) docx.pdf
- Supplementary Files/General Consent Form - English.pdf
- __MACOSX/Supplementary Files/._General Consent Form - English.pdf
